# Supplementary material for: Use of Leg-Mounted Monitors to Assess the Effects of Treponeme-Associated Hoof Disease on Elk (Cervus canadensis) Activity
Source: Animals (Basel). 2026 Jan 19;16(2):306. doi: 10.3390/ani16020306 (PMC12837264; doi:10.3390/ani16020306)
Supplement: Supplementary file 1 [file animals-16-00306-s001.zip]

Archive with 1 entries (1 files):
- animals-4053168-supplementary.pdf
